# Supplementary material for: Evaluation of Native Entomopathogenic Fungi for the Control of Fall Armyworm (Spodoptera frugiperda) in Thailand: A Sustainable Way for Eco-Friendly Agriculture
Source: J Fungi (Basel). 2021 Dec 13;7(12):1073. doi: 10.3390/jof7121073 (PMC8705808; doi:10.3390/jof7121073)
Supplement: Supplementary file 1 [file jof-07-01073-s001.zip]

Archive with 1 entries (1 files):
- jof-1487733-supplementary.pdf
